# Supplementary material for: Diversity, Virulence, and Antimicrobial Resistance in Isolates From the Newly Emerging Klebsiella pneumoniae ST101 Lineage
Source: Front Microbiol. 2019 Apr 2;10:542. doi: 10.3389/fmicb.2019.00542 (PMC6454207; doi:10.3389/fmicb.2019.00542)
Supplement: Supplementary file 2 [file Table_2.XLSX]

## Sheet: Sheet1
Table S2: Assembly details for 4743
Accession		Size		Circular		Type
CP033625		5394691		Yes		Chromosome
CP033626		22859		Yes		plasmid
CP033627		184083		Yes		plasmid
CP033628		110020		Yes		plasmid
CP033629		67867		Yes		plasmid
CP033624		54773		no		plasmid
CP033630		23185		no		plasmid
