# Supplementary material for: Diversity, Virulence, and Antimicrobial Resistance in Isolates From the Newly Emerging Klebsiella pneumoniae ST101 Lineage
Source: Front Microbiol. 2019 Apr 2;10:542. doi: 10.3389/fmicb.2019.00542 (PMC6454207; doi:10.3389/fmicb.2019.00542)
Supplement: Supplementary file 3 [file Table_3.XLSX]

## Sheet: Sheet1
Table S3: Accession information for genomes used in BEAST
Sample	Accession Number	Collection Year
GCA_002187855 Nigeria 2010	GCA_002187855	2010
GCA_001316765 South Africa 2012	GCA_001316765	2012
GCA_001316925 South Africa 2012	GCA_001316925	2012
GCA_001316645 South Africa	GCA_001316645	2013
GCA_001316695 South Africa	GCA_001316695	2013
GCA_001316745 South Africa 2013	GCA_001316745	2013
GCA_001316955 South Africa 2013	GCA_001316955	2013
GCA_001316985 South Africa 2013	GCA_001316985	2013
GCA_001317015 South Africa 2013	GCA_001317015	2013
GCA_001317165 South Africa 2013	GCA_001317165	2013
GCA_001317295 Nigeria 2014	GCA_001317295	2013
GCA_001463615 Norway 2013	GCA_001463615	2013
GCA_001720745 Pakistan 2013	GCA_001720745	2013
GCA_001720815 Pakistan 2013	GCA_001720815	2013
GCA_001902435 Germany 2013	GCA_001902435	2013
GCA_001902515 Germany 2013	GCA_001902515	2013
GCA_001913175 Germany 2013	GCA_001913175	2013
GCA_002235835 Italy 2013	GCA_002235835	2013
Sample 4743 Italy 2013	Sample 4743	2013
GCA_002187295 South Africa 2013	GCA_002187295	2014
GCA_002189265 Tunisia 2014	GCA_002189265	2014
GCA_002189335 Tunisia 2014	GCA_002189335	2014
GCA_002189255 Tunisia 2015	GCA_002189255	2015
GCA_002189305 Tunisia 2015	GCA_002189305	2015
GCA_002246245 Thailand 2015	GCA_002246245	2015
GCA_002247645 Thailand 2015	GCA_002247645	2015
GCA_003034395 Greece 2015	GCA_003034395	2015
GCA_003034445 Greece 2015	GCA_003034445	2015
GCA_003034525 Greece 2015	GCA_003034525	2015
GCA_003034545 Greece 2015	GCA_003034545	2015
GCA_002093155 Syria 2016	GCA_002093155	2016
GCA_002246235 Thailand 2016	GCA_002246235	2016
GCA_002246635 Thailand 2016	GCA_002246635	2016
GCA_002248525 Thailand 2016	GCA_002248525	2016
GCA_003034425 Greece 2016	GCA_003034425	2016
GCA_003034505 Greece 2016	GCA_003034505	2016
