# Supplementary material for: Diversity, Virulence, and Antimicrobial Resistance in Isolates From the Newly Emerging Klebsiella pneumoniae ST101 Lineage
Source: Front Microbiol. 2019 Apr 2;10:542. doi: 10.3389/fmicb.2019.00542 (PMC6454207; doi:10.3389/fmicb.2019.00542)
Supplement: Supplementary file 4 [file Table_4.XLSX]

## Sheet: Table S4
														PCR														Pasteur 's MLST Klebsiella
Table S4: Resistance information for 4743
Isolate	Taxonomic identification	Source	Date of isolation	Hospital	Ward	Antimicrobial susceptibility profile														beta-lactamase genes			quinolone resistance genes			aminoglycoside resistance genes	PFGE type	MLST									cps cluster genes
						MIC (μg/ml) of antibiotic															ESBL	Carbapenemase				16S rRNA methylase armA		gapA	infB	mdh	pgi	phoE	rpoB	tonB	ST	CC	wzc	wzi	associated Ktype
						AMC	TZP	CAZ	CTX	FEP	IPM	MEM	EPM	FOS	AMK	GEN	CIP	SXT	COL
4743	K. pneumoniae	Rectal swab	2013-11-23	Public Hospital of USL Valle D'Aosta, Italy	Intensive care unit	>=32	>=128	>=64	>=64	>=64	>=16	>=16	>=8	>32	≥64	≥16	>=4	<=20	<= 0,5	blaSHV-1	blaCTXM-15	blaKPC-2	gyrB-1	parC-25	parE-1	+	A1	2	6	1	5	4	9	6	1685	101	18	137	K17
Abbreviations: AMC, amoxicillin; TZP, piperacillin–tazobactam; CAZ, ceftazidime; CTX, cefotaxime; FEP cefepime;IPM, imipenem; MEM, meropenem; EPM, ertapenem, FOS, fosmycin; AMK, amikacin; GEN, gentamicin, CIP, ciprofloxacin; SXT,trimethoprim-sulfamethoxazole; COL, colistin; ESBL,extended-spectrum beta-lactamase.
