# Supplementary material for: Diversity, Virulence, and Antimicrobial Resistance in Isolates From the Newly Emerging Klebsiella pneumoniae ST101 Lineage
Source: Front Microbiol. 2019 Apr 2;10:542. doi: 10.3389/fmicb.2019.00542 (PMC6454207; doi:10.3389/fmicb.2019.00542)
Supplement: Supplementary file 7 [file Table_7.xlsx]

## Sheet: Sheet1
Table S7: QRDR mutations in ST101 genomes
Sample Name	Accession Number	Sequence Type	gyrA	parC	gyrB	parE
GCA_001316495.2_Klebsiella_pneumoniae_ST101_950171785_Contig	GCA_001316495	ST101	Ser83Tyr Asp87Gly F689Ser	Ser80ILe	Asp554Val	wt
GCA_001316565.3_Klebsiella_pneumoniae_ST101_960186733_Complete_Genome	GCA_001316565	ST101	Ser83Tyr Asp87Gly F689Ser	Ser80ILe	Asp554Val	wt
GCA_001316645.2_Klebsiella_pneumoniae_ST101_951373950_Contig	GCA_001316645	ST101	Ser83Tyr Asp87Gly F689Ser	Ser80ILe	Asp554Val	wt
GCA_001316695.2_Klebsiella_pneumoniae_ST101_945165838_Contig	GCA_001316695	ST101	Ser83Tyr Asp87Gly F689Ser	Ser80ILe	Asp554Val	wt
GCA_001316745.2_Klebsiella_pneumoniae_ST101_945169659_Contig	GCA_001316745	ST101	Ser83Tyr Asp87Gly F689Ser	Ser80ILe	Asp554Val	wt
GCA_001316785.2_Klebsiella_pneumoniae_ST101_950173000_Contig	GCA_001316785	ST101	Ser83Tyr Asp87Gly F689Ser	Ser80ILe	Asp554Val	wt
GCA_001316895.2_Klebsiella_pneumoniae_ST2016_951362657_Contig	GCA_001316895	ST101	Ser83Tyr Asp87Gly F689Ser	Ser80ILe	Asp554Val	wt
GCA_001316955.2_Klebsiella_pneumoniae_ST101_957083896_Contig	GCA_001316955	ST101	Ser83Tyr Asp87Gly F689Ser	Ser80ILe	Asp554Val	wt
GCA_001316985.2_Klebsiella_pneumoniae_ST101_951384356_Contig	GCA_001316985	ST101	Ser83Tyr Asp87Gly F689Ser	Ser80ILe	Asp554Val	wt
GCA_001317005.2_Klebsiella_pneumoniae_ST101_957089165_Contig	GCA_001317005	ST101	Ser83Tyr Asp87Gly F689Ser	Ser80ILe	Asp554Val	wt
GCA_001317015.2_Klebsiella_pneumoniae_ST101_957083320_Contig	GCA_001317015	ST101	Ser83Tyr Asp87Gly F689Ser	Ser80ILe	Asp554Val	wt
GCA_001317035.2_Klebsiella_pneumoniae_ST101_U44822_26_7_13_Contig	GCA_001317035	ST101	Ser83Tyr Asp87Gly F689Ser	Ser80ILe	Asp554Val	wt
GCA_001317165.2_Klebsiella_pneumoniae_ST101_939996824_Contig	GCA_001317165	ST101	Ser83Tyr Asp87Gly F689Ser	Ser80ILe	Asp554Val	wt
GCA_001317295.2_Klebsiella_pneumoniae_ST101_951363981_Contig	GCA_001317295	ST101	Ser83Tyr Asp87Gly F689Ser	Ser80ILe	Asp554Val	wt
GCA_001317375.2_Klebsiella_pneumoniae_ST101_945154233_Contig	GCA_001317375	ST101	Ser83Tyr Asp87Gly F689Ser	Ser80ILe	Asp554Val	wt
GCA_001463615.1_Klebsiella_pneumoniae_50752501_Contig	GCA_001463615	ST101	Ser83Tyr Asp87Gly F689Ser	Ser80ILe	Asp554Val	wt
GCA_001720745.1_Klebsiella_pneumoniae_CFSAN044573_Contig	GCA_001720745	ST101	Ser83Tyr Asp87Gly F689Ser	Ser80ILe	Asp554Val	wt
GCA_001720815.1_Klebsiella_pneumoniae_CFSAN044572_Contig	GCA_001720815	ST101	Ser83Tyr Asp87Gly F689Ser	Ser80ILe	Asp554Val	wt
GCA_001902435.1_Klebsiella_pneumoniae_Kp_Goe_33208_Complete_Genome	GCA_001902435	ST101	Ser83Tyr Asp87Asn F689Ser	Ser80ILe	wt	wt
GCA_001902515.1_Klebsiella_pneumoniae_Kp_Goe_71070_Complete_Genome	GCA_001902515	ST101	Ser83Tyr Asp87Asn F689Ser	Ser80ILe	wt	wt
GCA_001913175.1_Klebsiella_pneumoniae_Kp_Goe_121641_Complete_Genome	GCA_001913175	ST101	Ser83Tyr Asp87Asn F689Ser	Ser80ILe	wt	wt
GCA_002093155.1_Klebsiella_pneumoniae_Kleb_Syr_Scaffold	GCA_002093155	ST101	Ser83Tyr Asp87Asn F689Ser	Ser80ILe	wt	wt
GCA_002187295.1_Klebsiella_pneumoniae_G3504_Contig	GCA_002187295	ST101	F689Ser	wt	wt	wt
GCA_002187855.1_Klebsiella_pneumoniae_PO1407_Contig	GCA_002187855	ST101	Ser83Tyr Asp87Asn F689Ser	Ser80ILe	wt	gene fragment
GCA_002189255.1_Klebsiella_pneumoniae_C11_E7_15_Contig	GCA_002189255	ST101	Ser83Tyr Asp87Asn F689Ser	Ser80ILe	wt	wt
GCA_002189265.1_Klebsiella_pneumoniae_C6_E2_14_Contig	GCA_002189265	ST101	Ser83Tyr Asp87Asn F689Ser	Ser80ILe	wt	wt
GCA_002189305.1_Klebsiella_pneumoniae_C12_E8_15_Contig	GCA_002189305	ST101	Ser83Tyr Asp87Asn F689Ser	Ser80ILe	wt	wt
GCA_002189335.1_Klebsiella_pneumoniae_C7_E3_14_Contig	GCA_002189335	ST101	Ser83Tyr Asp87Asn F689Ser	Ser80ILe	wt	wt
GCA_002235835.1_Klebsiella_pneumoniae_27_Contig	GCA_002235835	ST101	Ser83Tyr Asp87Asn F689Ser	Ser80ILe	wt	wt
GCA_002246235.1_Klebsiella_pneumoniae_KPCRETH20_Contig	GCA_002246235	ST101	Ser83Tyr Asp87Ala F689Ser	Ser80ILe	wt	wt
GCA_002246245.1_Klebsiella_pneumoniae_KPCRETH18_Contig	GCA_002246245	ST101	Ser83Tyr Asp87Ala F689Ser	Ser80ILe	wt	wt
GCA_002246635.1_Klebsiella_pneumoniae_KPCRETH19_Contig	GCA_002246635	ST101	Ser83Tyr Asp87Ala F689Ser	Ser80ILe	wt	wt
GCA_002247645.1_Klebsiella_pneumoniae_KPSW_02_Contig	GCA_002247645	ST101	F689Ser	wt	wt	wt
GCA_002248525.1_Klebsiella_pneumoniae_KPPUTH07_Contig	GCA_002248525	ST101	Ser83Tyr Asp87Ala F689Ser	Ser80ILe	wt	wt
GCA_003034545.1_Klebsiella_pneumoniae_K10_Scaffold	GCA_003034545	ST101	Ser83Tyr Asp87Asn F689Ser	Ser80ILe	wt	wt
GCA_003034395.1_Klebsiella_pneumoniae_K9_Scaffold	GCA_003034395	ST101	Ser83Tyr Asp87Asn F689Ser	Ser80ILe	wt	wt
GCA_003034445.1_Klebsiella_pneumoniae_K5_Scaffold	GCA_003034445	ST101	Ser83Tyr Asp87Asn F689Ser	Ser80ILe	wt	wt
GCA_003034505.1_Klebsiella_pneumoniae_K18_Scaffold	GCA_003034505	ST101	Ser83Tyr Asp87Asn F689Ser	Ser80ILe	wt	wt
GCA_003034525.1_Klebsiella_pneumoniae_K13_Scaffold	GCA_003034525	ST101	Ser83Tyr Asp87Asn F689Ser	Ser80ILe	wt	wt
GCA_003034425.1_Klebsiella_pneumoniae_K19_Scaffold	GCA_003034425	ST101	Ser83Tyr Asp87Asn F689Ser	Ser80ILe	wt	wt
Sample 4743	CP033624-CP033630	ST1685	Ser83Tyr Asp87Asn F689Ser	Ser80ILe	wt	wt
GCA_001316765.2_Klebsiella_pneumoniae_ST2017_950118422_Contig	GCA_001316765	ST2017	Ser83Tyr Asp87Gly F689Ser	Ser80ILe	Asp554Val	wt
GCA_001316925.2_Klebsiella_pneumoniae_ST2017_950117510_Contig	GCA_001316925	ST2017	Ser83Tyr Asp87Gly F689Ser	Ser80ILe	Asp554Val	wt
GCA_001316945.3_Klebsiella_pneumoniae_ST2017_950142398_Chromosome	GCA_001316945	ST2017	Ser83Tyr Asp87Gly F689Ser	Ser80ILe	Asp554Val	wt
oteo	N/A	ST101	Ser83Tyr Asp87Gly F689Ser	Ser80ILe	Asp554Val	wt
